# Supplementary material for: Deciphering 6-mer Spectra Distribution Rules in Coronavirus Genomes: Application to Comparative Genomic Analysis
Source: Int J Mol Sci. 2026 Apr 18;27(8):3604. doi: 10.3390/ijms27083604 (PMC13115827; doi:10.3390/ijms27083604)
Supplement: Supplementary file 1 [file ijms-27-03604-s001.zip › Supplementary Table S1.xlsx]

## Sheet: Sheet1
Supplementary Table S1 Coronavirus genome data and its classification
Accession	Name	Genus
NC_009988	Bat_CoV_HKU2	Alphacoronavirus
NC_030292	Ferret_CoV	Alphacoronavirus
NC_046964	Bat_CoV/Italy/3398-19/2015	Alphacoronavirus
NC_032730	Lucheng_Ru_rat_CoV	Alphacoronavirus
NC_038861	TGV	Alphacoronavirus
NC_034972	AcCoV-JC34	Alphacoronavirus
NC_032107	Bat_CoV_NL63	Alphacoronavirus
NC_002645	Human_CoV_229E	Alphacoronavirus
NC_010438	Bat_CoV_HKU8	Alphacoronavirus
NC_010437	Bat_CoV_1A	Alphacoronavirus
NC_009657	Scotophilus_bat_CoV_512	Alphacoronavirus
NC_022103	Bat_CoV_CDPHE15/USA/2006	Alphacoronavirus
NC_018871	Rousettus_bat_CoV_HKU10	Alphacoronavirus
NC_023760	Mink_CoV/WD1127	Alphacoronavirus
NC_003436	PEDV	Alphacoronavirus
NC_005831	Human_CoV_NL63	Alphacoronavirus
NC_002306	FIPV	Alphacoronavirus
NC_028752	Camel_alphaCoV	Alphacoronavirus
NC_028833	BtNv-AlphaCoV/SC2013	Alphacoronavirus
NC_028824	BtRf-AlphaCoV/YN2012	Alphacoronavirus
NC_028814	BtRf-AlphaCoV/HuB2013	Alphacoronavirus
NC_028811	BtMr-AlphaCoV/SAX2011	Alphacoronavirus
NC_028806	Swine_enteric_CoV	Alphacoronavirus
NC_003045	Bovine_CoV	Betacoronavirus
NC_026011	ChRCoV_HKU24	Betacoronavirus
NC_025217	Bat_Hp_BetaCoV	Betacoronavirus
NC_019843	MERS-CoV	Betacoronavirus
NC_014470	Bat_CoV_BM48-31/BGR/2008	Betacoronavirus
AC_000192	Murine_hepatitis_JHM	Betacoronavirus
NC_045512	SARS-CoV-2	Betacoronavirus
NC_006577	Human_CoV_HKU1	Betacoronavirus
NC_017083	Rabbit_CoV_HKU14	Betacoronavirus
NC_001846	MHV	Betacoronavirus
NC_004718	SARS-CoV	Betacoronavirus
NC_038294	BetaCoV_England_1	Betacoronavirus
NC_009021	Bat_CoV_HKU9-1	Betacoronavirus
NC_009020	Pipistrellus_bat_CoV_HKU5-1	Betacoronavirus
NC_009019	Tylonycteris_bat_CoV_HKU4-1	Betacoronavirus
NC_006213	Human_CoV-OC43	Betacoronavirus
NC_030886	Rousettus_bat_CoV	Betacoronavirus
NC_012936	Rat_CoV_Parker	Betacoronavirus
NC_039207	EriCoV	Betacoronavirus
MN996532.2	Bat_CoV_RaTG13	Betacoronavirus
MG772933.1	Bat-SL-CoVZC45	Betacoronavirus
MG772934.1	Bat-SL-CoVZXC21	Betacoronavirus
NC_011549	Thrush_CoV_HKU12-600	Deltacoronavirus
NC_039208	Porcine_CoV_HKU15	Deltacoronavirus
NC_016993	Magpie-robin_CoV_HKU18	Deltacoronavirus
NC_011547	Bulbul_CoV_HKU11-934	Deltacoronavirus
NC_011550	Munia_CoV_HKU13-3514	Deltacoronavirus
NC_016992	Sparrow_CoV_HKU17	Deltacoronavirus
NC_016991	White-eye_CoV_HKU16	Deltacoronavirus
NC_016995	Wigeon_CoV_HKU20	Deltacoronavirus
NC_016994	Night-heron_CoV_HKU19	Deltacoronavirus
NC_001451	IBV	Gammacoronavirus
NC_010800	Turkey_CoV	Gammacoronavirus
NC_010646	Beluga_Whale_CoV_SW1	Gammacoronavirus
NC_046965	Canada_goose_CoV	Gammacoronavirus
AY319651.1	Avian_infectious_bronchitis_virus_isolate-BJ	Gammacoronavirus
JF705860.1	Duck_coronavirus_isolate_DK/CH/HN/ZZ/2004	Gammacoronavirus
KC008600.1	Infectious_bronchitis_virus	Gammacoronavirus
KF931628.1	Infectious_bronchitis_virus_isolate_VicS-del	Gammacoronavirus
MK423877.1	Pheasant_coronavirus/ph/China/I0623/17	Gammacoronavirus
GQ427176.1	Turkey_coronavirus_strain_TCoV/TX-1038/98	Gammacoronavirus
