# Supplementary material for: Deciphering 6-mer Spectra Distribution Rules in Coronavirus Genomes: Application to Comparative Genomic Analysis
Source: Int J Mol Sci. 2026 Apr 18;27(8):3604. doi: 10.3390/ijms27083604 (PMC13115827; doi:10.3390/ijms27083604)
Supplement: Supplementary file 1 [file ijms-27-03604-s001.zip › Supplementary Table S2.xlsx]

## Sheet: Sheet1
Supplementary Table S2 SARS-CoV-2 variants genome data and its classification
Number	Variant	EPI_ISL ID	Country	Collection Date	Pango Lineage
A1	alpha	EPI_ISL_763074	Brazil	2020-12-21	B.1.1.7
A2	alpha	EPI_ISL_1445154	Brazil	2021-03-09	B.1.1.7
A3	alpha	EPI_ISL_2101396	Brazil	2021-04-22	B.1.1.7
A4	alpha	EPI_ISL_8005570	Brazil	2021-05-24	B.1.1.7
A5	alpha	EPI_ISL_8649520	Brazil	2021-05-26	B.1.1.7
A6	alpha	EPI_ISL_15604603	Brazil	2021-07-14	B.1.1.7
A7	alpha	EPI_ISL_18618692	Brazil	2021-05-17	B.1.1.7
A8	alpha	EPI_ISL_18875941	Brazil	2021-06-15	B.1.1.7
A9	alpha	EPI_ISL_739662	Canada	2020-12-19	B.1.1.7
A10	alpha	EPI_ISL_18235450	Canada	2021-03-30	B.1.1.7
A11	alpha	EPI_ISL_747244	India	2020-12-22	B.1.1.7
A12	alpha	EPI_ISL_1589758	India	2021-03-19	B.1.1.7
A13	alpha	EPI_ISL_1663311	India	2021-03-15	B.1.1.7
A14	alpha	EPI_ISL_2723776	India	2021-05-01	B.1.1.7
A15	alpha	EPI_ISL_2775324	India	2021-06-01	B.1.1.7
A16	alpha	EPI_ISL_3009780	India	2021-04-10	B.1.1.7
A17	alpha	EPI_ISL_4463383	India	2021-04-16	B.1.1.7
A18	alpha	EPI_ISL_7220829	India	2021-04-05	B.1.1.7
A19	alpha	EPI_ISL_7223600	India	2021-05-04	B.1.1.7
A20	alpha	EPI_ISL_15888932	India	2021-01-27	B.1.1.7
A21	alpha	EPI_ISL_17417612	India	2021-04-10	B.1.1.7
A22	alpha	EPI_ISL_17599412	India	2021-04-23	B.1.1.7
A23	alpha	EPI_ISL_18004903	India	2021-08-03	B.1.1.7
A24	alpha	EPI_ISL_735439	Japan	2020-12-18	B.1.1.7
A25	alpha	EPI_ISL_1425382	Japan	2021-02-09	B.1.1.7
A26	alpha	EPI_ISL_1428581	Japan	2021-01-29	B.1.1.7
A27	alpha	EPI_ISL_12936955	Japan	2021-07-29	B.1.1.7
A28	alpha	EPI_ISL_13818592	Japan	2021-06-12	B.1.1.7
A29	alpha	EPI_ISL_17814088	USA	2021-04-03	B.1.1.7
A30	alpha	EPI_ISL_17560954	Japan	2021-07-17	B.1.1.7
A31	alpha	EPI_ISL_18164698	Japan	2021-05-10	B.1.1.7
A32	alpha	EPI_ISL_18884080	Japan	2021-04-01	B.1.1.7
A33	alpha	EPI_ISL_1706551	South_Africa	2021-02-12	B.1.1.7
A34	alpha	EPI_ISL_2547423	South_Africa	2021-05-18	B.1.1.7
A35	alpha	EPI_ISL_2600288	USA	2021-04-20	B.1.1.7
A36	alpha	EPI_ISL_2600315	USA	2021-05-20	B.1.1.7
A37	alpha	EPI_ISL_18512231	USA	2021-03-17	B.1.1.7
A38	alpha	EPI_ISL_2600428	USA	2021-05-15	B.1.1.7
A39	alpha	EPI_ISL_2600714	USA	2021-03-29	B.1.1.7
A40	alpha	EPI_ISL_2602022	USA	2021-05-02	B.1.1.7
A41	alpha	EPI_ISL_2602155	USA	2021-05-04	B.1.1.7
A42	alpha	EPI_ISL_2603229	USA	2021-05-22	B.1.1.7
A43	alpha	EPI_ISL_2603404	USA	2021-06-03	B.1.1.7
A44	alpha	EPI_ISL_12171494	USA	2021-02-17	B.1.1.7
A45	alpha	EPI_ISL_12698057	USA	2021-03-10	B.1.1.7
A46	alpha	EPI_ISL_12828443	USA	2021-06-11	B.1.1.7
A47	alpha	EPI_ISL_12977892	USA	2021-04-05	B.1.1.7
A48	alpha	EPI_ISL_17534224	USA	2021-03-15	B.1.1.7
A49	alpha	EPI_ISL_17576551	USA	2021-03-21	B.1.1.7
A50	alpha	EPI_ISL_17577084	USA	2021-03-23	B.1.1.7
B1	beta	EPI_ISL_1592751	USA	2021-03-26	B.1.351
B2	beta	EPI_ISL_1737417	USA	2021-04-02	B.1.351
B3	beta	EPI_ISL_2037503	USA	2021-04-22	B.1.351
B4	beta	EPI_ISL_4366084	USA	2021-04-28	B.1.351
B5	beta	EPI_ISL_4372556	USA	2021-03-21	B.1.351
B6	beta	EPI_ISL_4389422	USA	2021-03-24	B.1.351
B7	beta	EPI_ISL_17137702	USA	2021-03-05	B.1.351
B8	beta	EPI_ISL_17532096	USA	2021-03-03	B.1.351.3
B9	beta	EPI_ISL_17580878	USA	2021-04-23	B.1.351
B10	beta	EPI_ISL_17727750	USA	2021-05-08	B.1.351
B11	beta	EPI_ISL_17979965	USA	2022-03-18	B.1.351
B12	beta	EPI_ISL_1445171	BRAZIL	2021-03-09	B.1.351
B13	beta	EPI_ISL_1732275	BRAZIL	2021-03-09	B.1.351
B14	beta	EPI_ISL_1966124	BRAZIL	2021-03-10	B.1.351
B15	beta	EPI_ISL_3944571	BRAZIL	2021-08-12	B.1.351
B16	beta	EPI_ISL_5800066	BRAZIL	2021-04-05	B.1.351
B17	beta	EPI_ISL_5802461	BRAZIL	2021-03-07	B.1.351
B18	beta	EPI_ISL_5802462	BRAZIL	2021-03-07	B.1.351
B19	beta	EPI_ISL_1419411	INDIA	2021-03-08	B.1.351
B20	beta	EPI_ISL_1908770	INDIA	2021-03-08	B.1.351
B21	beta	EPI_ISL_1939845	INDIA	2021-03-12	B.1.351
B22	beta	EPI_ISL_2548826	INDIA	2021-04-18	B.1.351
B23	beta	EPI_ISL_2724350	INDIA	2021-05-03	B.1.351
B24	beta	EPI_ISL_7226100	INDIA	2021-06-14	B.1.351
B25	beta	EPI_ISL_13857984	INDIA	2021-03-23	B.1.351
B26	beta	EPI_ISL_960225	CANADA	2020-12-25	B.1.351
B27	beta	EPI_ISL_1594098	CANADA	2021-01-16	B.1.351
B28	beta	EPI_ISL_13835755	CANADA	2021-04-17	B.1.351
B29	beta	EPI_ISL_13835847	CANADA	2021-04-22	B.1.351
B30	beta	EPI_ISL_13836207	CANADA	2021-04-03	B.1.351
B31	beta	EPI_ISL_1049261	ITALY	2021-02-11	B.1.351
B32	beta	EPI_ISL_1163689	ITALY	2021-02-23	B.1.351
B33	beta	EPI_ISL_1461268	ITALY	2021-03-13	B.1.351
B34	beta	EPI_ISL_1461269	ITALY	2021-03-13	B.1.351
B35	beta	EPI_ISL_2925994	ITALY	2021-06-29	B.1.351
B36	beta	EPI_ISL_2963486	ITALY	2021-05-18	B.1.351
B37	beta	EPI_ISL_13620683	ITALY	2021-05-03	B.1.351
B38	beta	EPI_ISL_14932467	ITALY	2021-09-13	B.1.351
B39	beta	EPI_ISL_18569553	ITALY	2021-06-02	B.1.351
B40	beta	EPI_ISL_660190	SOUTH_AFRICA	2020-10-23	B.1.351
B41	beta	EPI_ISL_696453	SOUTH_AFRICA	2020-11-20	B.1.351
B42	beta	EPI_ISL_745151	SOUTH_AFRICA	2020-12-01	B.1.351
B43	beta	EPI_ISL_18300504	SOUTH_AFRICA	2020-12-24	B.1.351
B44	beta	EPI_ISL_18336869	SOUTH_AFRICA	2021-04-15	B.1.351
B45	beta	EPI_ISL_18876177	SOUTH_AFRICA	2021-04-20	B.1.351
B46	beta	EPI_ISL_848199	SPAIN	2020-12-24	B.1.351
B47	beta	EPI_ISL_918301	SPAIN	2021-01-19	B.1.351
B48	beta	EPI_ISL_17621874	SPAIN	2021-04-28	B.1.351.3
B49	beta	EPI_ISL_18627424	SPAIN	2021-06-15	B.1.351
B50	beta	EPI_ISL_18628337	SPAIN	2021-04-30	B.1.351
C1	delta	EPI_ISL_2274979	BRAZIL	2021-05-22	B.1.617.2
C2	delta	EPI_ISL_2938095	BRAZIL	2021-06-30	AY.99.2
C3	delta	EPI_ISL_3014429	BRAZIL	2021-06-28	AY.99.2
C4	delta	EPI_ISL_18618594	BRAZIL	2021-12-10	AY.99.2
C5	delta	EPI_ISL_18620398	BRAZIL	2021-11-02	AY.43.1
C6	delta	EPI_ISL_18969873	BRAZIL	2021-11-26	AY.43.8
C7	delta	EPI_ISL_18991345	BRAZIL	2021-10-25	AY.99.2
C8	delta	EPI_ISL_1544014	INDIA	2021-02-27	B.1.617.2
C9	delta	EPI_ISL_1928569	INDIA	2021-04-18	B.1.617.2
C10	delta	EPI_ISL_1970221	INDIA	2021-03-04	B.1.617.2
C11	delta	EPI_ISL_1970512	INDIA	2021-04-25	B.1.617.2
C12	delta	EPI_ISL_2001196	INDIA	2021-04-01	B.1.617.2
C13	delta	EPI_ISL_2100660	INDIA	2021-04-26	B.1.617.2
C14	delta	EPI_ISL_2131565	INDIA	2021-04-30	B.1.617.2
C15	delta	EPI_ISL_2231706	INDIA	2021-04-16	B.1.617.2
C16	delta	EPI_ISL_2304110	INDIA	2021-04-15	B.1.617.2
C17	delta	EPI_ISL_15003367	INDIA	2021-10-01	B.1.617.2
C18	delta	EPI_ISL_17608957	INDIA	2021-12-24	AY.127
C19	delta	EPI_ISL_15003369	INDIA	2021-09-01	B.1.617.2
C20	delta	EPI_ISL_15591069	INDIA	2021-07-10	B.1.617.2
C21	delta	EPI_ISL_17417643	INDIA	2021-11-26	B.1.617.2
C22	delta	EPI_ISL_17599419	INDIA	2021-11-06	B.1.617.2
C23	delta	EPI_ISL_5699597	JAPAN	2021-07-31	AY.29
C24	delta	EPI_ISL_5699668	JAPAN	2021-08-25	AY.29
C25	delta	EPI_ISL_5699939	JAPAN	2021-08-25	AY.29
C26	delta	EPI_ISL_17377035	JAPAN	2021-09-01	AY.29.1
C27	delta	EPI_ISL_18495925	JAPAN	2022-01-13	AY.29
C28	delta	EPI_ISL_18704573	JAPAN	2021-07-17	AY.29
C29	delta	EPI_ISL_18934724	JAPAN	2021-09-29	AY.29
C30	delta	EPI_ISL_1827727	POLAND	2021-04-26	B.1.617.2
C31	delta	EPI_ISL_2365789	POLAND	2021-05-12	B.1.617.2
C32	delta	EPI_ISL_2423090	POLAND	2021-05-13	B.1.617.2
C33	delta	EPI_ISL_14845292	POLAND	2022-01-07	AY.122
C34	delta	EPI_ISL_18336876	SOUTH_AFRICA	2021-07-02	AY.91
C35	delta	EPI_ISL_18607149	SOUTH_AFRICA	2022-03-23	AY.45
C36	delta	EPI_ISL_18876169	SOUTH_AFRICA	2021-09-21	B.1.617.2
C37	delta	EPI_ISL_10279795	USA	2022-01-19	AY.103
C38	delta	EPI_ISL_10281980	USA	2022-01-20	AY.103
C39	delta	EPI_ISL_10295860	USA	2021-12-06	AY.103
C40	delta	EPI_ISL_10295861	USA	2021-12-07	AY.3
C41	delta	EPI_ISL_10297700	USA	2021-11-03	AY.103
C42	delta	EPI_ISL_10299741	USA	2022-01-23	AY.100
C43	delta	EPI_ISL_10300725	USA	2021-12-31	AY.25.1
C44	delta	EPI_ISL_18234691	USA	2021-08-12	AY.26
C45	delta	EPI_ISL_18252075	USA	2021-11-01	AY.83
C46	delta	EPI_ISL_18303692	USA	2021-11-15	AY.103
C47	delta	EPI_ISL_18303744	USA	2021-11-15	AY.44
C48	delta	EPI_ISL_18345759	USA	2021-12-02	AY.44
C49	delta	EPI_ISL_18372984	USA	2021-10-28	AY.3
C50	delta	EPI_ISL_19009071	USA	2021-09-23	AY.122
D1	gamma	EPI_ISL_811149	BRAZIL	2020-12-30	P.1
D2	gamma	EPI_ISL_918502	BRAZIL	2020-12-29	P.1
D3	gamma	EPI_ISL_18969939	BRAZIL	2021-02-10	P.1
D4	gamma	EPI_ISL_1201893	BRAZIL	2021-02-18	P.1.14
D5	gamma	EPI_ISL_1289960	BRAZIL	2021-01-11	P.1
D6	gamma	EPI_ISL_1293053	BRAZIL	2021-01-18	P.1
D7	gamma	EPI_ISL_17997155	BRAZIL	2021-05-20	P.1
D8	gamma	EPI_ISL_18514224	BRAZIL	2021-03-01	P.1
D9	gamma	EPI_ISL_18575857	BRAZIL	2021-03-29	P.1.2
D10	gamma	EPI_ISL_18618675	BRAZIL	2021-04-30	P.1
D11	gamma	EPI_ISL_18898929	BRAZIL	2021-06-08	P.1
D12	gamma	EPI_ISL_1740371	CANADA	2021-02-08	P.1.14
D13	gamma	EPI_ISL_2168197	CANADA	2021-03-27	P.1.14
D14	gamma	EPI_ISL_2479428	CANADA	2021-04-18	P.1.14
D15	gamma	EPI_ISL_2527626	CANADA	2021-03-13	P.1.14
D16	gamma	EPI_ISL_12389138	CANADA	2021-08-23	P.1.17
D17	gamma	EPI_ISL_13835862	CANADA	2021-05-06	P.1.14
D18	gamma	EPI_ISL_16160097	CANADA	2021-05-23	P.1.14
D19	gamma	EPI_ISL_18904512	CANADA	2021-05-25	P.1.14
D20	gamma	EPI_ISL_875567	ITALY	2021-01-18	P.1
D21	gamma	EPI_ISL_1012923	ITALY	2021-01-21	P.1
D22	gamma	EPI_ISL_1307795	ITALY	2021-03-13	P.1.1
D23	gamma	EPI_ISL_7727332	ITALY	2021-03-29	P.1.1
D24	gamma	EPI_ISL_12903305	ITALY	2021-04-14	P.1.1
D25	gamma	EPI_ISL_18570961	ITALY	2021-07-27	P.1.1
D26	gamma	EPI_ISL_18875759	ITALY	2021-03-23	P.1.1
D27	gamma	EPI_ISL_792680	JAPAN	2021-01-02	P.1
D28	gamma	EPI_ISL_792683	JAPAN	2021-01-02	P.1
D29	gamma	EPI_ISL_6228367	JAPAN	2021-08-06	P.1
D30	gamma	EPI_ISL_1427654	JAPAN	2021-02-22	P.1.14
D31	gamma	EPI_ISL_1430697	JAPAN	2021-02-24	P.1.14
D32	gamma	EPI_ISL_1927239	JAPAN	2021-04-03	P.1.14
D33	gamma	EPI_ISL_1927241	JAPAN	2021-03-09	P.1.14
D34	gamma	EPI_ISL_1927251	JAPAN	2021-03-11	P.1.14
D35	gamma	EPI_ISL_2131669	JAPAN	2021-04-30	P.1.17
D36	gamma	EPI_ISL_5716982	JAPAN	2021-08-30	P.1
D37	gamma	EPI_ISL_985404	SPAIN	2021-01-29	P.1
D38	gamma	EPI_ISL_1477053	SPAIN	2021-03-23	P.1.17
D39	gamma	EPI_ISL_17621891	SPAIN	2021-06-29	P.1
D40	gamma	EPI_ISL_18629207	SPAIN	2021-04-20	P.1
D41	gamma	EPI_ISL_18635865	SPAIN	2021-06-29	P.1.7
D42	gamma	EPI_ISL_873257	USA	2021-01-09	P.1
D43	gamma	EPI_ISL_1305226	USA	2021-02-25	P.1
D44	gamma	EPI_ISL_1310787	USA	2021-03-11	P.1
D45	gamma	EPI_ISL_17534347	USA	2021-03-21	P.1.10
D46	gamma	EPI_ISL_17577402	USA	2021-03-16	P.1
D47	gamma	EPI_ISL_17951204	USA	2021-05-03	P.1.15
D48	gamma	EPI_ISL_18455570	USA	2021-05-11	P.1.10
D49	gamma	EPI_ISL_18947779	USA	2021-05-17	P.1
D50	gamma	EPI_ISL_1589853	India	2021-03-24	P.1
E1	omicron	EPI_ISL_12887719	USA	2022-05-10	BA.2.12.1
E2	omicron	EPI_ISL_12887990	USA	2022-05-10	BA.2.9
E3	omicron	EPI_ISL_18999806	USA	2024-02-26	JN.1
E4	omicron	EPI_ISL_19020211	USA	2023-08-21	DV.7.1
E5	omicron	EPI_ISL_19038799	USA	2024-02-29	JN.1.16
E6	omicron	EPI_ISL_19042350	USA	2024-01-24	JN.1
E7	omicron	EPI_ISL_19044801	USA	2024-03-16	JN.1
E8	omicron	EPI_ISL_18864252	BRAZIL	2023-11-09	JD.1.1
E9	omicron	EPI_ISL_18971835	BRAZIL	2023-10-12	JD.1.1
E10	omicron	EPI_ISL_19008999	BRAZIL	2024-03-03	JN.1.61
E11	omicron	EPI_ISL_7345322	ENGLAND	2021-11-29	BA.1.14
E12	omicron	EPI_ISL_7725927	ENGLAND	2021-12-01	BA.1.1.14
E13	omicron	EPI_ISL_9159341	ENGLAND	2022-01-10	BA.1
E14	omicron	EPI_ISL_9159409	ENGLAND	2022-01-04	BA.1.15
E15	omicron	EPI_ISL_19006545	ENGLAND	2024-03-09	JN.1
E16	omicron	EPI_ISL_19041265	ENGLAND	2024-03-26	JN.1.7
E17	omicron	EPI_ISL_19041353	ENGLAND	2024-03-19	JN.1.18
E18	omicron	EPI_ISL_7381102	INDIA	2021-11-23	BA.1
E19	omicron	EPI_ISL_7877202	INDIA	2021-12-14	BA.1.18
E20	omicron	EPI_ISL_19016241	INDIA	2024-02-19	KP.2
E21	omicron	EPI_ISL_8801354	INDIA	2021-12-28	BA.1.1
E22	omicron	EPI_ISL_9175936	INDIA	2022-01-03	BA.1.1
E23	omicron	EPI_ISL_9232168	INDIA	2021-12-24	BA.1.1.1
E24	omicron	EPI_ISL_18624609	INDIA	2022-06-29	BA.5.2
E25	omicron	EPI_ISL_18904631	INDIA	2023-12-14	JN.1.30
E26	omicron	EPI_ISL_18963095	INDIA	2023-12-22	JN.1
E27	omicron	EPI_ISL_19000996	INDIA	2023-08-29	XBB.1
E28	omicron	EPI_ISL_17559172	ITALY	2023-03-15	BQ.1.1.44
E29	omicron	EPI_ISL_18575003	ITALY	2022-05-05	BA.2
E30	omicron	EPI_ISL_18669813	ITALY	2023-12-12	JN.1.42
E31	omicron	EPI_ISL_19011853	ITALY	2023-12-15	JN.1.18.5
E32	omicron	EPI_ISL_8783172	POLAND	2022-01-16	BA.1
E33	omicron	EPI_ISL_13198068	POLAND	2022-05-26	BA.2.9
E34	omicron	EPI_ISL_13489975	POLAND	2022-05-27	BA.2.9
E35	omicron	EPI_ISL_17297557	POLAND	2023-03-14	DV.6.1
E36	omicron	EPI_ISL_18956149	POLAND	2024-02-23	XBB.1.16.15
E37	omicron	EPI_ISL_7285845	SOUTH_AFRICA	2021-12-04	BA.1.17.2
E38	omicron	EPI_ISL_8604928	SOUTH_AFRICA	2021-11-19	BA.1
E39	omicron	EPI_ISL_8890649	SOUTH_AFRICA	2021-12-08	BA.1
E40	omicron	EPI_ISL_11207529	SOUTH_AFRICA	2022-03-11	BA.2
E41	omicron	EPI_ISL_11867398	SOUTH_AFRICA	2022-03-07	BA.2
E42	omicron	EPI_ISL_12426934	SOUTH_AFRICA	2022-04-11	BA.2
E43	omicron	EPI_ISL_12426935	SOUTH_AFRICA	2022-04-12	BA.2
E44	omicron	EPI_ISL_12426960	SOUTH_AFRICA	2022-04-12	BA.2
E45	omicron	EPI_ISL_12903332	SOUTH_AFRICA	2022-04-25	BA.2
E46	omicron	EPI_ISL_14460214	SOUTH_AFRICA	2022-07-21	BA.5.2
E47	omicron	EPI_ISL_17269464	SOUTH_AFRICA	2023-02-19	BE.13
E48	omicron	EPI_ISL_17269467	SOUTH_AFRICA	2023-02-20	BE.13
E49	omicron	EPI_ISL_18326134	SOUTH_AFRICA	2023-08-18	XBB.1.41.1
E50	omicron	EPI_ISL_18939873	SOUTH_AFRICA	2024-01-25	XBB.1.41.1
