# Supplementary material for: Deciphering 6-mer Spectra Distribution Rules in Coronavirus Genomes: Application to Comparative Genomic Analysis
Source: Int J Mol Sci. 2026 Apr 18;27(8):3604. doi: 10.3390/ijms27083604 (PMC13115827; doi:10.3390/ijms27083604)
Supplement: Supplementary file 1 [file ijms-27-03604-s001.zip › Supplementary Table S3.xlsx]

## Sheet: 1CGjunzhi
Supplementary Table S3 The intensity of CG-specific selection of coronavirus genomes
name	the intensity of CG independent selection	Genus
Magpie-robin_CoV_HKU18	1.31683	Deltacoronavirus
Rousettus_bat_CoV	1.42041	Betacoronavirus
Pipistrellus_bat_CoV_HKU5-1	1.46149	Betacoronavirus
Murine_hepatitis_JHM	1.4668	Betacoronavirus
Sparrow_CoV_HKU17	1.48777	Deltacoronavirus
Bat_CoV_HKU9-1	1.51997	Betacoronavirus
Rat_CoV_Parker	1.5369	Betacoronavirus
MHV	1.53755	Betacoronavirus
Bat_CoV_HKU8	1.56317	Alphacoronavirus
Porcine_CoV_HKU15	1.56331	Deltacoronavirus
Bat_Hp_BetaCoV	1.57991	Betacoronavirus
Munia_CoV_HKU13-3514	1.59443	Deltacoronavirus
BtNv-AlphaCoV/SC2013	1.60876	Alphacoronavirus
Lucheng_Ru_rat_CoV	1.61171	Alphacoronavirus
PEDV	1.61571	Alphacoronavirus
BetaCoV_England_1	1.63967	Betacoronavirus
BtMr-AlphaCoV/SAX2011	1.64071	Alphacoronavirus
MERS-CoV	1.64239	Betacoronavirus
ChRCoV_HKU24	1.68695	Betacoronavirus
Ferret_CoV	1.74087	Alphacoronavirus
AcCoV-JC34	1.75321	Alphacoronavirus
Bat_CoV_BM48-31/BGR/2008	1.76556	Betacoronavirus
Bat_CoV_NL63	1.7739	Alphacoronavirus
Wigeon_CoV_HKU20	1.78314	Deltacoronavirus
Bat_CoV_CDPHE15/USA/2006	1.79686	Alphacoronavirus
Scotophilus_bat_CoV_512	1.81088	Alphacoronavirus
Beluga_Whale_CoV_SW1	1.82018	Gammacoronavirus
Bat_CoV_HKU2	1.83753	Alphacoronavirus
Bat_CoV/Italy/3398-19/2015	1.84118	Alphacoronavirus
SARS-CoV	1.85485	Betacoronavirus
Rabbit_CoV_HKU14	1.8586	Betacoronavirus
Infectious_bronchitis_virus_isolate_VicS-del	1.89646	Gammacoronavirus
BtRf-AlphaCoV/HuB2013	1.89678	Alphacoronavirus
Mink_CoV/WD1127	1.90143	Alphacoronavirus
Rousettus_bat_CoV_HKU10	1.90241	Alphacoronavirus
FIPV	1.90434	Alphacoronavirus
Human_CoV_229E	1.92212	Alphacoronavirus
Tylonycteris_bat_CoV_HKU4-1	1.93053	Betacoronavirus
White-eye_CoV_HKU16	1.93122	Deltacoronavirus
Camel_alphaCoV	1.93573	Alphacoronavirus
Turkey-coronavirus-strain-TCoV/TX-1038/98	1.93577	Gammacoronavirus
Swine_enteric_CoV	1.93992	Alphacoronavirus
IBV	1.9422	Gammacoronavirus
Canada_goose_CoV	1.94854	Gammacoronavirus
Pheasant_coronavirus/ph/China/I0623/17	1.95097	Gammacoronavirus
Turkey_CoV	1.95229	Gammacoronavirus
Bat-SL-CoVZXC21	1.95822	Betacoronavirus
Bat-SL-CoVZC45	1.96508	Betacoronavirus
Infectious_bronchitis_virus	1.96935	Gammacoronavirus
Avian_infectious_bronchitis_virus_isolate-BJ	1.97778	Gammacoronavirus
Bovine_CoV	1.99338	Betacoronavirus
Duck_coronavirus_isolate_DK/CH/HN/ZZ/2004	2.00056	Gammacoronavirus
Human_HCoV-OC43	2.00168	Betacoronavirus
EriCoV	2.00884	Betacoronavirus
Bulbul_CoV_HKU11-934	2.02279	Deltacoronavirus
BtRf-AlphaCoV/YN2012	2.02882	Alphacoronavirus
Bat_CoV_1A	2.03084	Alphacoronavirus
TGV	2.05659	Alphacoronavirus
SARS-CoV-2	2.12791	Betacoronavirus
Thrush_CoV_HKU12-600	2.13794	Deltacoronavirus
Bat_CoV_RaTG13	2.14936	Betacoronavirus
Night-heron_CoV_HKU19	2.1756	Deltacoronavirus
Human_CoV_HKU1	2.48247	Betacoronavirus
Human_HCoV_NL63	2.51906	Alphacoronavirus

## Sheet: AA
	AA1				AA0
0	0			0	0
1	0.0117			1	0.0938
2	0.0171			2	0.0879
3	0.0125			3	0.063
4	0.0122			4	0.0601
5	0.0146			5	0.0476
6	0.0117			6	0.0413
7	0.0151			7	0.0366
8	0.0164			8	0.0356
9	0.0115			9	0.0293
10	0.01			10	0.0242
11	0.0122			11	0.0254
12	0.0095			12	0.0195
13	0.01			13	0.0178
14	0.0134			14	0.0149
15	0.0078			15	0.0105
16	0.0083			16	0.0144
17	0.0059			17	0.0088
18	0.0083			18	0.009
19	0.0032			19	0.0059
20	0.0034			20	0.0076
21	0.0046			21	0.0039
22	0.0027			22	0.0029
23	0.0032			23	0.0037
24	0.0007			24	0.0037
25	0.0017			25	0.0024
26	0.0032			26	0.0017
27	0.0007			27	0.002
28	0.001			28	0.0012
29	0.0015			29	0.0012
30	0.0012			30	0.0005
31	0.0007			31	0.001
33	0.0005			32	0.0007
34	0.0002			33	0.0007
35	0.0002			34	0.0005
41	0.0002			35	0.0002
				42	0.0002

## Sheet: AC
	AC1				AC0
0	0			0	0
1	0.0269			1	0.0786
2	0.0339			2	0.071
3	0.0195			3	0.0559
4	0.0217			4	0.0505
5	0.0164			5	0.0459
6	0.0137			6	0.0393
7	0.0154			7	0.0364
8	0.0156			8	0.0364
9	0.0132			9	0.0276
10	0.0125			10	0.0217
11	0.0132			11	0.0244
12	0.0105			12	0.0186
13	0.0081			13	0.0198
14	0.0081			14	0.0203
15	0.0046			15	0.0137
16	0.0081			16	0.0146
17	0.0051			17	0.0095
18	0.0063			18	0.011
19	0.0022			19	0.0068
20	0.0032			20	0.0078
21	0.0037			21	0.0049
22	0.0012			22	0.0044
23	0.0015			23	0.0054
24	0.0024			24	0.002
25	0.001			25	0.0032
26	0.0015			26	0.0034
28	0.0007			27	0.0027
29	0.001			28	0.0015
30	0.001			29	0.0017
31	0.0007			30	0.0007
34	0.0002			31	0.001
				32	0.0007
				33	0.0012
				34	0.0005
				35	0.0005
				41	0.0002
				42	0.0002

## Sheet: AG
	AG1				AG0
0	0			0	0
1	0.0251			1	0.0803
2	0.0286			2	0.0764
3	0.0227			3	0.0527
4	0.0244			4	0.0479
5	0.0264			5	0.0359
6	0.02			6	0.033
7	0.0205			7	0.0313
8	0.0205			8	0.0315
9	0.0105			9	0.0303
10	0.012			10	0.0222
11	0.011			11	0.0266
12	0.0085			12	0.0205
13	0.01			13	0.0178
14	0.0088			14	0.0195
15	0.0042			15	0.0142
16	0.0049			16	0.0178
17	0.0027			17	0.012
18	0.0024			18	0.0149
19	0.0024			19	0.0066
20	0.0024			20	0.0085
21	0.0012			21	0.0073
22	0.0007			22	0.0049
23	0.001			23	0.0059
24	0.0005			24	0.0039
25	0.0005			25	0.0037
26	0.0007			26	0.0042
27	0.0002			27	0.0024
33	0.0002			28	0.0022
				29	0.0027
				30	0.0017
				31	0.0017
				32	0.0007
				33	0.001
				34	0.0007
				35	0.0005
				41	0.0002
				42	0.0002

## Sheet: AT
	AT1				AT0
0	0			0	0
1	0.0212			1	0.0842
2	0.0176			2	0.0874
3	0.0151			3	0.0603
4	0.0183			4	0.054
5	0.0166			5	0.0457
6	0.0188			6	0.0342
7	0.0173			7	0.0344
8	0.0203			8	0.0317
9	0.0171			9	0.0237
10	0.0139			10	0.0203
11	0.0149			11	0.0227
12	0.012			12	0.0171
13	0.0105			13	0.0173
14	0.0103			14	0.0181
15	0.0088			15	0.0095
16	0.0073			16	0.0154
17	0.0054			17	0.0093
18	0.0059			18	0.0115
19	0.0042			19	0.0049
20	0.0042			20	0.0068
21	0.0032			21	0.0054
22	0.0024			22	0.0032
23	0.0034			23	0.0034
24	0.0012			24	0.0032
25	0.002			25	0.0022
26	0.002			26	0.0029
27	0.0007			27	0.002
28	0.0007			28	0.0015
29	0.001			29	0.0017
30	0.0007			30	0.001
31	0.0007			31	0.001
33	0.0002			32	0.0007
34	0.0002			33	0.001
				34	0.0005
				35	0.0005
				41	0.0002
				42	0.0002

## Sheet: CA
	CA1				CA0
0	0			0	0
1	0.0171			1	0.0884
2	0.0256			2	0.0793
3	0.0212			3	0.0542
4	0.0227			4	0.0496
5	0.0217			5	0.0405
6	0.0195			6	0.0334
7	0.0208			7	0.031
8	0.0205			8	0.0315
9	0.0168			9	0.0239
10	0.0122			10	0.022
11	0.0139			11	0.0237
12	0.012			12	0.0171
13	0.011			13	0.0168
14	0.0095			14	0.0188
15	0.0049			15	0.0134
16	0.0061			16	0.0166
17	0.0049			17	0.0098
18	0.0051			18	0.0122
19	0.001			19	0.0081
20	0.0032			20	0.0078
21	0.0029			21	0.0056
22	0.0005			22	0.0051
23	0.0015			23	0.0054
24	0.0012			24	0.0032
25	0.0002			25	0.0039
26	0.0012			26	0.0037
28	0.0007			27	0.0027
29	0.001			28	0.0015
30	0.001			29	0.0017
31	0.0005			30	0.0007
34	0.0002			31	0.0012
				32	0.0007
				33	0.0012
				34	0.0005
				35	0.0005
				41	0.0002
				42	0.0002

## Sheet: CC
	CC1				CC0
0	0			0	0
1	0.0422			1	0.0632
2	0.0369			2	0.0681
3	0.0229			3	0.0525
4	0.0242			4	0.0481
5	0.0161			5	0.0461
6	0.0122			6	0.0408
7	0.0107			7	0.041
8	0.0105			8	0.0415
9	0.0073			9	0.0334
10	0.0044			10	0.0298
11	0.0037			11	0.0339
12	0.0056			12	0.0234
13	0.0024			13	0.0254
14	0.0022			14	0.0261
15	0.001			15	0.0173
16	0.0012			16	0.0215
17	0.0005			17	0.0142
18	0.0007			18	0.0166
19	0.0002			19	0.0088
20	0.0007			20	0.0103
22	0.0002			21	0.0085
				22	0.0054
				23	0.0068
				24	0.0044
				25	0.0042
				26	0.0049
				27	0.0027
				28	0.0022
				29	0.0027
				30	0.0017
				31	0.0017
				32	0.0007
				33	0.0012
				34	0.0007
				35	0.0005
				41	0.0002
				42	0.0002

## Sheet: CG
	CG1				CG0
0	0			0	0
1	0.0813			1	0.0242
2	0.0632			2	0.0417
3	0.0347			3	0.0408
4	0.022			4	0.0503
5	0.0107			5	0.0515
6	0.0042			6	0.0488
7	0.0022			7	0.0496
8	0.0012			8	0.0508
9	0.0005			9	0.0403
10	0.0002			10	0.0339
11	0.0007			11	0.0369
				12	0.0291
				13	0.0278
				14	0.0283
				15	0.0183
				16	0.0227
				17	0.0146
				18	0.0173
				19	0.009
				20	0.011
				21	0.0085
				22	0.0056
				23	0.0068
				24	0.0044
				25	0.0042
				26	0.0049
				27	0.0027
				28	0.0022
				29	0.0027
				30	0.0017
				31	0.0017
				32	0.0007
				33	0.0012
				34	0.0007
				35	0.0005
				41	0.0002
				42	0.0002

## Sheet: CT
	CT1				CT0
0	0			0	0
1	0.0203			1	0.0852
2	0.0237			2	0.0813
3	0.022			3	0.0535
4	0.0225			4	0.0498
5	0.0186			5	0.0437
6	0.0159			6	0.0371
7	0.0181			7	0.0337
8	0.0176			8	0.0344
9	0.0139			9	0.0269
10	0.0127			10	0.0215
11	0.0156			11	0.022
12	0.0103			12	0.0188
13	0.0095			13	0.0183
14	0.0085			14	0.0198
15	0.0051			15	0.0132
16	0.009			16	0.0137
17	0.0056			17	0.009
18	0.0076			18	0.0098
19	0.0022			19	0.0068
20	0.0024			20	0.0085
21	0.0024			21	0.0061
22	0.0015			22	0.0042
23	0.0027			23	0.0042
24	0.0017			24	0.0027
25	0.0015			25	0.0027
26	0.0012			26	0.0037
27	0.0007			27	0.002
28	0.0007			28	0.0015
29	0.0002			29	0.0024
31	0.0007			30	0.0017
32	0.0002			31	0.001
33	0.0002			32	0.0005
				33	0.001
				34	0.0007
				35	0.0005
				41	0.0002
				42	0.0002

## Sheet: GA
	GA1				GA0
0	0			0	0
1	0.0374			1	0.0681
2	0.0342			2	0.0708
3	0.0178			3	0.0576
4	0.0212			4	0.051
5	0.0188			5	0.0435
6	0.0186			6	0.0344
7	0.0151			7	0.0366
8	0.0149			8	0.0371
9	0.0117			9	0.0291
10	0.0103			10	0.0239
11	0.0095			11	0.0281
12	0.0063			12	0.0227
13	0.0056			13	0.0222
14	0.0081			14	0.0203
15	0.0049			15	0.0134
16	0.0061			16	0.0166
17	0.0037			17	0.011
18	0.0034			18	0.0139
19	0.0022			19	0.0068
20	0.0022			20	0.0088
21	0.0017			21	0.0068
22	0.0005			22	0.0051
23	0.002			23	0.0049
24	0.001			24	0.0034
25	0.001			25	0.0032
26	0.0005			26	0.0044
27	0.0007			27	0.002
29	0.0005			28	0.0022
33	0.0002			29	0.0022
34	0.0002			30	0.0017
				31	0.0017
				32	0.0007
				33	0.001
				34	0.0005
				35	0.0005
				41	0.0002
				42	0.0002

[truncated: 7 more sheets: GC, GG, GT, TA, TC, TG, TT]
